# Supplementary material for: A novel SUN1-ALLAN complex coordinates segregation of the bipartite MTOC across the nuclear envelope during rapid closed mitosis in Plasmodium berghei
Source: eLife. 2025 May 20;14:RP106537. doi: 10.7554/eLife.106537 (PMC12092005; doi:10.7554/eLife.106537)
Supplement: Figure 2—figure supplement 1—source data 2. [file elife-106537-fig2-figsupp1-data2.zip]

Archive with 1 entries (1 files):
- Figure 2-figure supplement 1-source data1/Sun1-GFP-gel.tif
