# Supplementary material for: A novel SUN1-ALLAN complex coordinates segregation of the bipartite MTOC across the nuclear envelope during rapid closed mitosis in Plasmodium berghei
Source: eLife. 2025 May 20;14:RP106537. doi: 10.7554/eLife.106537 (PMC12092005; doi:10.7554/eLife.106537)
Supplement: Figure 3—figure supplement 1—source data 1. [file elife-106537-fig3-figsupp1-data1.zip]

Archive with 1 entries (1 files):
- Figure 3-figure supplement 1 -source data-1- labelled/Sun1-KO-gel-labelled (2).TIF
